# Supplementary material for: The Residue and Dietary Risk Assessment of Spirotetramat and Its Four Metabolites in Cabbage Using Ultra-High-Performance Liquid Chromatography–Tandem Mass Spectrometry
Source: Molecules. 2023 Jun 14;28(12):4763. doi: 10.3390/molecules28124763 (PMC10302016; doi:10.3390/molecules28124763)
Supplement: Supplementary file 1 [file molecules-28-04763-s001.zip]

Archive with 1 entries (1 files):
- molecules-2413768-supplementary.pdf
